# Supplementary material for: Diagnosis of hearing deficiency using EEG based AEP signals: CWT and improved-VGG16 pipeline
Source: PeerJ Comput Sci. 2021 Sep 29;7:e638. doi: 10.7717/peerj-cs.638 (PMC8507488; doi:10.7717/peerj-cs.638)
Supplement: Supplemental Information 1 [file peerj-cs-07-638-s001.zip]

Archive with 3 entries (3 files):
- Code with Instructions/CWT_and_Image_Concatenate.ipynb
- Code with Instructions/Proposed_(Improved_VGG16)_Architecture.ipynb
- Code with Instructions/Required_Libraries.txt
