# Supplementary material for: Diagnosis of hearing deficiency using EEG based AEP signals: CWT and improved-VGG16 pipeline
Source: PeerJ Comput Sci. 2021 Sep 29;7:e638. doi: 10.7717/peerj-cs.638 (PMC8507488; doi:10.7717/peerj-cs.638)
Supplement: Supplemental Information 1 [file peerj-cs-07-638-s001.zip › Code with Instructions/CWT_and_Image_Concatenate.ipynb]

# %% [code]
#library_for_cwt
from __future__ import division
import os
import glob
import numpy
from matplotlib import pyplot
import pycwt as wavelet
from pycwt.helpers import find
import pandas as pd
import numpy as np
import cv2

# %% [code]
#cwt_function used for return image
def cwt_function(data):
  dat = data.values.squeeze()
  t0 = 0
  dt = 0.025
  N = dat.size
  t = numpy.arange(0, N) * dt + t0
  p = numpy.polyfit(t - t0, dat, 1)
  dat_notrend = dat - numpy.polyval(p, t - t0)
  std = dat_notrend.std()
  var = std ** 2
  dat_norm = dat_notrend / std
  mother = wavelet.Morlet(6)
  s0 = 2 * dt
  dj = 1 / 12
  J = 7 / dj
  wave, scales, freqs, coi, fft, fftfreqs = wavelet.cwt(dat_norm, dt, dj, s0, J, mother)
  iwave = wavelet.icwt(wave, scales, dt, dj, mother) * std
  power = (numpy.abs(wave)) ** 2
  fft_power = numpy.abs(fft) ** 2
  period = 1 / freqs
  power /= scales[:, None]
  signif, fft_theor = wavelet.significance(1.0, dt, scales, 0, alpha = 0.121222341, significance_level=0.95, wavelet=mother)
  sig95 = numpy.ones([1, N]) * signif[:, None]
  sig95 = power / sig95
  pyplot.close('all')
  pyplot.ioff()
  levels = [0.0625, 0.125, 0.25, 0.5, 1, 2, 4, 8, 16]
  pyplot.contourf(t, numpy.log2(period), numpy.log2(power), numpy.log2(levels), extend='both', cmap='hsv')
  extent = [t.min(), t.max(), 0, max(period)]
  pyplot.contour(t, numpy.log2(period), sig95, [-99, 1], colors='k', linewidths=0, extent=extent)
  pyplot.gca().set_axis_off()
  pyplot.margins(0,0)
  pyplot.gca().xaxis.set_major_locator(pyplot.NullLocator())
  pyplot.gca().yaxis.set_major_locator(pyplot.NullLocator())
  pyplot.savefig("filename.jpg", bbox_inches = 'tight', pad_inches = 0) 
  image = cv2.imread("filename.jpg")
  return image

# %% [code]
def cwt_make(data, label):
  im=[]
  for i in range(64):
    im.append(cwt_function(data[i]))

  def concat_tile(im_list_2d):
      return cv2.vconcat([cv2.hconcat(im_list_h) for im_list_h in im_list_2d])

  im_h = concat_tile([[im[0], im[1], im[2], im[3],im[4],im[5],im[6],im[7]],
                      [im[8], im[9], im[10], im[11], im[12],im[13],im[14],im[15]],
                      [im[16],im[17],im[18], im[19], im[20], im[21], im[22],im[23]],
                      [im[24],im[25],im[26],im[27],im[28], im[29], im[30], im[31]], 
                      [im[32],im[33],im[34],im[35],im[36],im[37],im[38], im[39]], 
                      [im[40], im[41], im[42],im[43],im[44],im[45],im[46],im[47]],
                      [im[48], im[49], im[50], im[51], im[52],im[53],im[54],im[55]],
                      [im[56],im[57],im[58],im[59],im[60],im[61],im[62],im[63]]])
  
  re_size=224
  image = cv2.resize(im_h, (re_size,re_size), interpolation=cv2.INTER_CUBIC)
  cv2.imwrite("Concatenate_Image.jpg", image)
  image = cv2.imread("Concatenate_Image.jpg")
  return [np.array(image),np.array(label)]

# %% [code]
def one_signal(data,number):
  i = number*256
  class1 = data.iloc[i:i+256]
  return class1

# %% [code]
Left_Data = pd.read_csv('filename.csv', header=None)
Right_Data = pd.read_csv('filename.csv', header=None)

# %% [code]
Left_Data1 = []

for j in range(round(len(Left_Data)/256)):
  Left_Data1.append(cwt_make(one_signal(Left_Data,j),[0,1]))

np.save('Left_Data_cwt.npy', Left_Data1)

# %% [code]
Right_Data1 = []

for j in range(round(len(Right_Data)/256)):
  Right_Data1.append(cwt_make(one_signal(Right_Data,j),[1,0]))

np.save('Right_Data_cwt.npy', Right_Data1)
