# Supplementary material for: Diagnosis of hearing deficiency using EEG based AEP signals: CWT and improved-VGG16 pipeline
Source: PeerJ Comput Sci. 2021 Sep 29;7:e638. doi: 10.7717/peerj-cs.638 (PMC8507488; doi:10.7717/peerj-cs.638)
Supplement: Supplemental Information 1 [file peerj-cs-07-638-s001.zip › Code with Instructions/Proposed_(Improved_VGG16)_Architecture.ipynb]

# %% [code]
import keras
from keras.layers import Input, Lambda, Dense, Flatten, merge
from keras.models import Model
from keras.applications.vgg16 import VGG16
from keras.applications.vgg16 import preprocess_input
from keras.preprocessing import image
from keras.preprocessing.image import ImageDataGenerator
from keras.models import Sequential
from tensorflow import keras
from tensorflow.keras.layers import Conv2D, MaxPooling2D, Dense, Flatten, Activation
from keras.layers import Dense, Activation, Flatten, Dropout
from tensorflow.keras import layers
import numpy as np
import matplotlib.pyplot as plt
from sklearn.model_selection import train_test_split

# %% [code]
Left = np.load('filename.npy', allow_pickle=True)
x_Left=np.array([i[0] for i in Left])
y_Left=np.array([i[1] for i in Left])
x_Left=x_Left/255

Right = np.load('filename.npy', allow_pickle=True)
x_Right=np.array([i[0] for i in Right])
y_Right=np.array([i[1] for i in Right])
x_Right=x_Right/255

# %% [code]
X = np.concatenate((x_Left, x_Right))
Y = np.concatenate((y_Left, y_Right))

# %% [code]
# Splitting the dataset into the Training set and Test set
x_train, x_test, y_train, y_test = train_test_split(X, Y, test_size = 0.30, random_state = 0)

# %% [code]
num_classes = 2
image_input = Input(shape=(224, 224, 3))
model = VGG16(input_tensor=image_input, include_top=True, weights='imagenet')
#model.summary()
last_layer = model.get_layer('block5_conv1').output
x= Flatten(name='flatten')(last_layer)
x = Dense(1024, activation='relu', name='fc1')(x)
x = Dropout(0.2)(x) 
x = Dense(512, activation='relu', name='fc2')(x)
x = Dropout(0.4)(x) 
x = Dense(288, activation='relu', name='fc3')(x)
x = Dropout(0.6)(x)
out = Dense(2, activation='softmax', name='output')(x)
custom_vgg_model = Model(image_input, out)

for layer in custom_vgg_model.layers[:11]:
  layer.trainable = False

#custom_vgg_model.summary()

custom_vgg_model.compile(optimizer=keras.optimizers.Adam(learning_rate=0.0001), loss='sparse_categorical_crossentropy', metrics=['accuracy']) #sparse_categorical_crossentropy
history = custom_vgg_model.fit(x_train, y_train, epochs=100, validation_data=(x_test, y_test), batch_size = 64)
