# Supplementary material for: Diagnosis of hearing deficiency using EEG based AEP signals: CWT and improved-VGG16 pipeline
Source: PeerJ Comput Sci. 2021 Sep 29;7:e638. doi: 10.7717/peerj-cs.638 (PMC8507488; doi:10.7717/peerj-cs.638)
Supplement: Supplemental Information 1 [file peerj-cs-07-638-s001.zip › Code with Instructions/Required_Libraries.txt]

Library List:

# Library for CWT #

pycwt
glob
numpy
matplotlib
pandas
cv2

# Library for Proposed (Improved-VGG16) #

keras
tensorflow
sklearn
numpy
matplotlib
